# Supplementary material for: Impact of climate change on the potential global prevalence of Macrophomina phaseolina (Tassi) Goid. under several climatological scenarios
Source: Front Plant Sci. 2025 Apr 16;16:1512294. doi: 10.3389/fpls.2025.1512294 (PMC12040947; doi:10.3389/fpls.2025.1512294)
Supplement: Supplementary file 2 [file DataSheet2.csv]

Countary	Region	Latitude	Longitude
Egypt	El-Behera, Housh Eisa	30.91361111	30.29444444
	El-Behera, Abo El-Matameer	30.91166667	30.17194444
	El-Behera, Etay El-Barood	30.88583333	30.66583333
	El-Behera, El-Dalangat	30.83083333	30.55194444
	El-Behera, El-Mahmoudia	31.18361111	30.52444444
	El-Behera, Kafr El-Dawar	31.13388889	30.13333333
	Qalyubia	30.32916667	31.21666667
	Beheira	30.84805556	30.34333333
	Sharqia	30.5825	31.56944444
	Dakahlia	31.16555556	31.49111111
	Giza	30.01305556	31.20861111
	Kafr El Sheikh	31.11055556	30.93861111
	Faiyum	29.30833333	30.84277778
	Beni Suef	29.06611111	31.09916667
	Minya	28.08694444	30.76166667
	Asyut	27.17805556	31.18583333
	Sohag	26.55888889	31.74472222
Iran	Joybar	36.63916667	52.90361111
	Qaemshar	36.46833333	52.86333333
	Behshar	36.69861111	53.54222222
	Kiakola	36.5825	52.81138889
	Sari	36.56583333	53.05861111
	Neka	36.65472222	53.30305556
	Golestan Province	37.28972222	55.1375
Senegal	Kaolack	13.80305556	-15.67777778
	Kaffrine	13.89777778	-15.3994444
		13.99222222	-15.39
	Saint-louis	16.11861111	-16.3644444
		16.39722222	-15.8036111
		16.53944444	-15.24
	Diourbel	14.66111111	-16.5155556
		14.82027778	-15.8244444
	Tambacounda	13.83305556	-14.1630556
		13.70361111	-13.9152778
		13.52305556	-13.6075
		13.67638889	-13.3161111
	Louga	15.04861111	-15.6727778
		15.37305556	-16.3447222
		15.35388889	-16.2566667
		15.77	-16.4047222
		15.84888889	-16.1838889
		15.57638889	-16.3497222
	Thies	15.19555556	-16.8727778
		15.07638889	-16.6441667
		15.01638889	-16.2388889
Australia	Lawes, queenland (Qld)	-27.5525	152.3352778
	Dimbulah, Qld	-17.1488889	145.1108333
	Gatton, Qld	-27.5569444	152.2769444
	Gumlu, Qld	-19.8788889	147.6861111
	Mondure, Qld	-26.1819444	151.7752778
	Kingaroy, Qld	-26.5397222	151.8430556
	Walkamin, Qld	-17.1302778	145.4261111
	Emerald, Qld	-23.5241667	148.1580556
	Pemberton, Qld	-34.4455556	116.0330556
	Kalbar, Qld	-27.9383333	152.6238889
	Bioela, Qld	-24.4025	150.5122222
	Clare, Qld	-33.8358333	138.6141667
	Bowen, Qld	-20.0119444	148.2461111
	Wamuran, Qld	-27.0394444	152.8638889
	Lakeland, Qld	-15.8586111	144.8569444
	Brookstead, Qld	-27.7586111	151.4480556
	Jondaryn, Qld	-27.3675	151.5905556
	Bundaberg, Qld	-24.8658333	152.3488889
	Pampas, Qld	-27.7897222	151.4136111
	Warra, Qld	-26.9302778	150.9202778
	Kincora, Qld	-27.7886111	151.5261111
	Inverell, NSW (new south wells)	-29.7738889	151.1113889
	Grafton, NSW	-29.6813889	152.9380556
	Warwick, NSW	-28.2136111	152.0305556
	Piallamore, NSW	-31.1591667	151.0480556
	Burroway, NSW	-33.0625	148.3236111
	Edgeroi, NSW	-30.0827778	149.7938889
	Tulloona, NSW	-28.9211111	150.0216667
	Kununurra, WA (westeren australia)	-15.7783333	128.7438889
	Carnarvon, WA	-24.8836111	113.6569444
	Holt Rock, WA	-32.6775	119.4113889
	Pingelly, WA	-32.5327778	117.0841667
	Merredin, WA	-31.4830556	118.2830556
	Kalannie, WA	-30.3666667	117.1208333
	Wongan Hills, WA	-30.8936111	116.7175
	Yealering, WA	-32.5936111	117.6244444
	Katanning, WA	-33.6891667	117.555
	Eneabba, WA	-29.8675	115.0227778
	Geraldton, WA	-28.7761111	114.6111111
	Cuballing, WA	-32.8183333	117.18
	Circle Valley, WA	-33.0427778	121.8563889
	Bayswater, WA	-31.9152778	115.9205556
Slovakia	Ve?aty	48.52111111	21.66138889
	Sv¨atuše	48.68333333	22.14277778
	Lu?enec	48.32861111	19.66888889
	Fi?akovské Ková?e	48.29194444	19.77611111
	Riš?ovce	48.36722222	17.89694444
	Alekšince	48.36666667	17.94972222
	Malanta	48.32805556	18.14611111
	Malý Cetín	48.23666667	18.17611111
	Dolný Štál	47.93611111	17.71638889
	Dulov Dvor	47.78611111	18.16694444
	Hul	48.10055556	18.26694444
	Vinodol	48.19194444	18.21027778
	Bí?a	47.91972222	18.63888889
	Podhájska	48.10222222	18.33972222
	Mojmírovce	48.20722222	18.06416667
	Komárno	47.7625	18.12916667
	Zbrojníky	48.11416667	18.70277778
	Kolí?any	48.35972222	18.19583333
	Neverice	48.36722222	18.27527778
	Zlaté Moravce	48.385	18.39111111
	Vráble	48.24333333	18.30861111
	Cabaj-?ápor ?. Pereš	48.21666667	17.99861111
	Žihárec	48.07277778	17.88138889
	Kamenín	47.88777778	18.645
	Bruty	47.92333333	18.58027778
	Borský Mikuláš	48.62888889	17.21222222
	Bu?any	48.41861111	17.70027778
	Trnava	48.39416667	17.72138889
	Pe?e?ady	48.48305556	17.71972222
	Madunice	48.47666667	17.77972222
	Trávnik	47.77611111	17.79833333
	Sap	47.82166667	17.61472222
	Lehnice	47.05138889	17.455
	Bojni?ky	48.39083333	17.79805556
	Šulekovo	48.42666667	17.77222222
Serbia	Kuštin, Vojvodina province	45.19972222	20.13333333
	Zrenjanin, Vojvodina province	45.38333333	20.39055556
	Bezdan, Vojvodina province	45.84722222	18.92388889
	Deliblato, Vojvodina province	45.83861111	21.04111111
	Rimski Šan?evi, Vojvodina province	45.31111111	19.82472222
	Kula, Vojvodina province	45.65611111	19.41805556
	Pan?evo, Vojvodina province	44.87055556	20.64777778
	Ba?kaTopola, Vojvodina province	45.81277778	19.63
	Bajmok, Vojvodina province	45.96666667	19.42388889
	Crvenka, Vojvodina province	45.65833333	19.45583333
	Novi Sad, Vojvodina province	45.23944444	19.8225
Brazil	Realeza	-25.7680556	-53.53111111
	Londrina	-23.3197222	-51.1661111
	Dourados	-22.2233333	-54.8122222
	Fortaleza	-3.7325	-38.5269444
	Uberaba	-19.7458333	-47.9338889
	Ribeirão Preto	-21.1691667	-47.8108333
	Santo Ant. Goiás	-16.4863889	-49.3108333
	Barreiras	-12.1475	-44.9952778
	Cristalina	-16.7638889	-47.6083333
	Montividiu	-17.4466667	-51.1761111
	Alvorada do Sul	-22.7802778	-51.2322222
	Bela Vista Paraíso	-22.9955556	-51.1922222
Ghana	Arigu	10.56194444	-0.848611111
	Asumsapeliga	10.96722222	-0.35694444
	Binduri	10.97305556	-0.31583333
	Feo	10.955	-0.79
	Manga	11.015	-0.2625
	Nafkluga	10.86888889	-0.38083333
	Sakpari	10.92638889	-0.36861111
	Sapeliga	11.07166667	-0.40694444
	Chinchan	10.8675	-1.91805556
	Lawra	10.65305556	-2.85694444
	Silbelle	10.90611111	-2.00583333
	Botanga	9.589444444	-1.0275
	Damongo	9.045	-1.76805556
	Nyankpala	9.392222222	-1.00305556
	Kpasenkpe	10.44444444	-1.06916667
	Yagaba	10.24805556	-1.28055556
	Yendi	9.499722222	-0.02638889
Somalia	Baidoa	3.113888889	43.65166667
	Burhakaba	2.798888889	44.07916667
	Dinsoore	2.407222222	42.97083333
	Quansadhere	2.815277778	42.75472222
Pakistan	Mianwali	32.58388889	71.53694444
	Bhakkar	31.86194444	71.38222222
	Layyah	30.96916667	70.94277778
	Faisalabad	31.45027778	73.13472222
	Muzaffargarh	30.07333333	71.18027778
	Narowal	32.27277778	75.06111111
	Sialkot	32.49444444	74.52277778
	Chakwal	32.93277778	72.86277778
	Islamabad	33.68416667	73.04777778
	Rawalpindi	33.565	73.01666667
	Kohat	33.58861111	71.44277778
	Bannu	32.99083333	70.64527778
	Dera Ghazi Khan	30.04888889	70.64527778
	Dera Ismail Khan	31.8625	70.90166667
Ukraine	Nova Kakhovka, Khersons’ province	46.75138889	33.36777778
	Kherson, Khersons’ province	46.63527778	32.61666667
	Zaporizhia, Zaporizhia province	47.83861111	35.13944444
	Kakhovka, Khersons’ province	46.81166667	33.49
Bulgaria	Dobrudzha, South region	43.54972222	28.13611111
	Burgas, North region	42.77611111	27.53138889
Romania	Medgidia, East region RO2	44.25833333	28.4225
	Lunca, West region RO4	44.73527778	28.74583333
India	Hyderabad	17.385	78.48666667
	Bhubaneswar	20.29583333	85.82444444
	Ludhiana	30.90083333	75.85722222
	Palampur	32.11083333	76.53611111
	Mongrakalan	17.20027778	78.55027778
	Jodhpur	26.23888889	73.02416667
	Bijwaria	30.37694444	77.30305556
	Rampur	28.79805556	79.02194444
	Masa	29.26027778	78.14583333
	Amravati	20.93194444	77.75222222
	Kerala	10.85027778	76.27083333
	Varanasi	25.3175	82.97388889
	Cuddalore	11.74777778	79.77111111
	Thiruvannamalai	12.22527778	79.07444444
	Vellore	12.91638889	79.13222222
Venezuela	Colonia Turen	9.211388889	-68.9463889
	El playon	9.128611111	-69.0288889
	Villa Bruzual	9.302777778	-69.1202778
	Chorrerones	9.127222222	-68.8886111
	El playon	9.109444444	-69.0419444
	Chorrerones	9.151111111	-68.9016667
Nigerea	Nigeria	9.081944444	8.675277778
	Ibadan	7.3775	3.946944444
	Mokwa	9.292777778	5.054444444
	Onne	4.723611111	7.151388889
	Kachia	9.873333333	7.955
	Alabata	7.228333333	3.452777778
	Kano	12.00194444	8.591944444
	Abuja	9.076388889	7.398333333
Korea	Wanju	35.89083333	127.2538889
	Hwaseong	37.19944444	126.8311111
	Yeoncheon	38.09638889	127.0747222
China	Jianshui, Yunnan Province	23.38	102.49
	Yulin, Shanxi Province	38.285	109.7344444
	Fangshan County of Beijing	39.73444444	116.1916667
	ChengMai	19.73833333	110.0047222
	Jianshui	23.38	102.49
	Shanghai	31.23027778	121.4736111
Argentina	Tucuman, Puesto del Medio	-26.78972222	-64.6658333
	Tucuman, La Cocha	-27.7677778	-65.5838889
	Tucuman, La Cruz	-29.1780556	-56.6377778
	Tucuman, La Virginia	-27.3758333	-55.8986111
	Tucuman, San Agustín	-31.9775	-64.375
	Santiago del Estero, Rapelli	-26.5583333	-64.5052778
	Santiago del Estero, Arenales	-34.2747222	-61.28
	Salta, General Mosconi	-22.5958333	-63.8113889
	Salta, Metán	-25.4941667	-64.9719444
	Salta, Las Lajitas	-24.7272222	-64.1955556
	Salta, Pichanal, Orán	-23.1283333	-64.3216667
	Buenos Aires Province	-37.20166667	-59.84083333
USA	Tennessee	35.64305556	-88.8041667
	Illinois	39.58472222	-88.1527778
	Mississippi	31.66972222	-91.0313889
		32.27527778	-90.5222222
		32.78	-88.7425
		34.7525	-89.9136111
		34.79916667	-89.5427778
		34.56555556	-88.5588889
		34.3825	-89.4583333
		33.74416667	-88.4977778
		33.78666667	-88.8447222
		34.04472222	-90.7372222
		33.595	-90.8261111
		33.57583333	-90.2458333
	Indiana	40.26694444	-86.1347222
	Kentucky	37.83916667	-84.27
	Georgia	32.16555556	-82.9
	Florida	27.66472222	-81.5155556
	Iowa	41.87777778	-93.0975
	Minnesota, Zumbrota	44.29388889	-92.6688889
	California	36.77805556	-119.417778
Czech Republic	Žatec	50.32694444	13.54555556
	west and east of prague	50.08583333	14.51805556
	South Moravia, Lednice	48.79972222	16.80333333
Turkey	Ordu province, Altinordu	40.9675	37.88972222
	Ordu province, Fasta	41.00694444	37.52805556
	Ordu province, Persemble	41.04111111	37.76388889
	Edirne, Thrace region	41.67833333	26.595
Japan	Nagano	36.64833333	138.195
	Kanagawa	35.49111111	139.2838889
Benin	Benin	9.3075	2.315833333
France	Aquitaine	44.7	-0.299444444
Israel	Israel	31.04583333	34.85138889
Greece	Amyndeon	40.69027778	21.67972222
Malaysia	Penang	5.413888889	100.3286111
Libya	Tripoli	32.88694444	13.19111111
Spain	Huelva	37.25	-6.95
	La Lusiana, Andalusia	37.49027778	-5.3
Chile	San Pedro-Melipilla	-33.89444444	-71.45583333
	Curacavi Valley	-33.38833333	-71.0225
Myanmar (Burma)	Yezin	19.83638889	96.27194444
Tunisia	Cap Bon peninsula	36.75	10.75
Mexico	Sonora, Hermosillo	29.02805556	-111.0561111
Italy	Salerno province, Campania region	40.42861111	15.21944444
Bangladesh	Bangladesh	24.9	91.9
Paraguay	Paraguay	-24.5	-56.6
		-26.3	-55.1
		-24.5	-56.6
		-24.6	-54.9
		-26.9	-55.9
Canada	Canada	51.7	-128.1
Germany	Germany	51.3	7.2
Colombia	Colombia	3.5	-76.3
		11.3	-74
Tanzania	Tanzania	-6.9	37.4
Cyprus	Cyprus	34.8	32.4
Zimbabwe	Zimbabwe	-18.1	25.5
Oman	Oman	22.9	58.9
Côte d’Ivoire	Côte d’Ivoire	5.3	-3.5
		9.3	-6.4
Hungary	Hungary	46.9	19.4
		46.8	17.2
		46.2	19
Antarctica	Antarctica	-66.4	110.7
New Zealand	New Zealand	-38.7	178
		-39.5	176.8
		-40.4	175.6
		-41.1	173
		-41.4	173.1
		-36.8	147.8
		-40.6	175.3
South Africa	South Africa	-32.6	26.9
		-25.5	27.1
		-26.2	28.1
		-33.9	18.9
		-23.7	30.1
		-29.1	30.6
		-33.9	18.6
		-25.6	28.4
		-25.7	27.2
Switzerland	Switzerland	46.8	9.1
Philippines	Philippines	9.3	123.3
Uganda	Uganda	0.9	32.3
Congo	Congo	-5.5	14.9
Madagascar	Madagascar	-18.1	49.4
